# Supplementary material for: Phylogeographic Analysis of Clade 2.3.4.4b H5N1 in Serbia Reveals Repeated Introductions and Spread Across the Balkans
Source: Pathogens. 2025 Jun 25;14(7):636. doi: 10.3390/pathogens14070636 (PMC12299538; doi:10.3390/pathogens14070636)
Supplement: Supplementary file 1 [file pathogens-14-00636-s001.zip]

Archive with 4 entries (3 files):
- pathogens-3704653-supplementary/
- pathogens-3704653-supplementary/Supplementary Material S1 - sequence metadata.xlsx
- pathogens-3704653-supplementary/Supplementary Material S2 - ML tree.jpg
- pathogens-3704653-supplementary/Supplementary Material S3 - MCC tree.jpg
