# Supplementary material for: Phylogeographic Analysis of Clade 2.3.4.4b H5N1 in Serbia Reveals Repeated Introductions and Spread Across the Balkans
Source: Pathogens. 2025 Jun 25;14(7):636. doi: 10.3390/pathogens14070636 (PMC12299538; doi:10.3390/pathogens14070636)
Supplement: Supplementary file 1 [file pathogens-14-00636-s001.zip › pathogens-3704653-supplementary/Supplementary Material S1 - sequence metadata.xlsx]

## Sheet: Sheet1
Isolate ID	Isolate Name	Clade	Location	Collection Date (decimal date)	Host
EPI_ISL_12176837	A/pelecanus_crispus/Albania/D383-22_22VIR3125-2/2022	2.3.4.4b	Europe / Albania	2022.162	Other avian
EPI_ISL_19725319	A/turkey/Albania/D-7718-24_25VIR930-2/2024	2.3.4.4b	Europe / Albania	2025.025	Turkey
EPI_ISL_19725320	A/seagull/Albania/D-1-25_25VIR930-3/2025	2.3.4.4b	Europe / Albania	2024.948	Gull
EPI_ISL_66231	A/swan/Wien/2323/2006	2.2	Europe / Austria	2006.281	Swan
EPI_ISL_17785730	A/mute swan/Austria/21155360-001/2021	2.3.4.4b	Europe / Austria / Bundesland Wien / Bundesland Wien	2021.953	Swan
EPI_ISL_17785732	A/mute swan/Austria/22007848-001/2022	2.3.4.4b	Europe / Austria / Bundesland Steiermark / Leibnitz	2022.063	Swan
EPI_ISL_18916728	A/mute_swan/Austria/23169070-001/2023	2.3.4.4b	Europe / Austria / Lower Austria	2023.989	Cygnus olor
EPI_ISL_19666976	A/mute swan/Austria/24148348-002/2024	2.3.4.4b	Europe / Austria / Lower Austria	2024.861	Cygnus olor
EPI_ISL_19715139	A/duck/Austria/25002743-001/2025	2.3.4.4b	Europe / Austria / Bundesland Oberosterreich	2025.025	Cairina moschata
EPI_ISL_74836	A/Anas platyrhynchos/Belgium/09-762-P1/2008	EA_nonGsGD	Europe / Belgium / Province de Brabant Wallon / La Hulpe	2008.833	Anas platyrhynchos
EPI_ISL_9160206	A/Anser_albifrons/Belgium/15465_0010/2021	2.3.4.4b	Europe / Belgium / Provincie West-Vlaanderen / Oudenburg	2021.888	White-fronted goose
EPI_ISL_18345401	A/Anser_anser/Belgium/12994_0011/2022	2.3.4.4b	Europe / Belgium / Provincie Oost-Vlaanderen / Gent	2022.836	Anser anser
EPI_ISL_18750725	A/Gallus_gallus/Belgium/12220_0001/2023	2.3.4.4b	Europe / Belgium / Provincie West-Vlaanderen / Veurne	2023.989	Gallus gallus
EPI_ISL_18750748	A/Falco_peregrinus/Belgium/12002_0004/2023	2.3.4.4b	Europe / Belgium / Provincie West-Vlaanderen / Middelkerke	2023.940	Falco peregrinus
EPI_ISL_19778981	A/Gallus_gallus/Belgium/02296_0001/2025	2.3.4.4b	Europe / Belgium / Provincie Oost-Vlaanderen / Stekene	2025.173	Gallus gallus domesticus
EPI_ISL_19779445	A/Felis_catus/Belgium/02288_0005/2025	2.3.4.4b	Europe / Belgium / Provincie Oost-Vlaanderen / Sint-Gillis-Waas	2025.159	Felis catus
EPI_ISL_64083	A/Cygnus olor/BIH/1/2006	2.2	Europe / Bosnia and Herzegovina	2006	Cygnus olor
EPI_ISL_17719670	A/mute_swan/Bosnia_and_Herzegovina/213/2021	2.3.4.4b	Europe / Bosnia and Herzegovina / Republika Srpska / Gradiška	2021.879	Cygnus olor
EPI_ISL_105998	A/common buzzard/Bulgaria/38WB/2010	2.3.2.1c	Europe / Bulgaria	2010.162	Buteo buteo
EPI_ISL_11007540	A/duck/Bulgaria/756-4_22VIR778-6/2021	2.3.4.4b	Europe / Bulgaria	2021.915	Duck
EPI_ISL_19132708	A/duck/Bulgaria/1220_24VIR2991-2/2023	2.3.4.4b	Europe / Bulgaria	2023.866	Duck
EPI_ISL_19701033	A/laying-hen/Bulgaria/1619_24VIR11025-15/2024	2.3.4.4b	Europe / Bulgaria	2024.784	Chicken
EPI_ISL_12150666	A/goose/Czech Republic/25322-205/2021	2.3.4.4b	Europe / Czech Republic / Jihocesky Kraj / Okres Ceske Budejovice / Nove Hrady, Zip Code: 37401	2021.962	Goose
EPI_ISL_16937302	A/chicken/Czech_Republic/22968-3/2022	2.3.4.4b	Europe / Czech Republic / Jihocesky Kraj / Okres Jindrichuv Hradec / Ponedraz; GPS: 49.1159706N, 14.7019647E	2022.937	Chicken
EPI_ISL_17716831	A/chicken/Czech_Republic/7531-3/2023	2.3.4.4b	Europe / Czech Republic / Stredocesky Kraj / Okres Kladno / Svermov; GPS: 50.1691517N, 14.1018894E	2023.359	Gallus gallus
EPI_ISL_17734230	A/goose/Czech Republic/18520-2/2021	2.3.4.4b	Europe / Czech Republic	2021.737	Goose
EPI_ISL_17884625	A/peregrine_falcon/Czech_Republic/8420/2023	2.3.4.4b	Europe / Czech Republic / Kralovehradecky Kraj / Okres Trutnov / Velka Upa	2023.397	Falco peregrinus
EPI_ISL_19701160	A/chicken/Czech Republic/20125-1/2024	2.3.4.4b	Europe / Czech Republic / Vysocina Kraj / Okres Jihlava / Backyard, Rantirov; GPS: 49.4052722N, 15.5263858E	2024.967	Chicken
EPI_ISL_19741986	A/chicken/Czech Republic/2379-5/2025	2.3.4.4b	Europe / Czech Republic / Hlavni mesto Praha	2025.107	Chicken
EPI_ISL_17731667	A/pelican/Montenegro/833/2022	2.3.4.4b	Europe / Montenegro / Skadar lake	2022.255	Wild bird
EPI_ISL_69732	A/whooper swan/Denmark/7224/2006	2.2	Europe / Denmark / Region Sjaland / Lolland	2006.252	Cygnus cygnus
EPI_ISL_410987	A/chicken/Denmark/S02750-3/2020	EA_nonGsGD	Europe / Denmark / Region Nordjylland	2020.074	Gallus gallus domesticus
EPI_ISL_17447414	A/red fox/Denmark/08658-2.02-2/2022	2.3.4.4b	Europe / Denmark / Region Midtjylland / Odder Kommune	2022.321	Other mammals
EPI_ISL_18788587	A_common_buzzard_Denmark_00526-1.01_2022	2.3.4.4b	Europe / Denmark	2022.041	Buteo buteo
EPI_ISL_18953102	A/chicken/Denmark/24357-2/2021	2.3.4.4b	Europe / Denmark	2021.836	Gallus gallus
EPI_ISL_18992914	A/turkey/Denmark/08382-1/2023	2.3.4.4b	Europe / Denmark	2023.841	Turkey
EPI_ISL_19237886	A/turkey/Denmark/24325-19/2021	2.3.4.4b	Europe / Denmark	2021.827	Meleagris gallopavo
EPI_ISL_19762358	A/domestic_duck/Denmark/07164-7/2024	2.3.4.4b	Europe / Denmark	2024.689	Duck
EPI_ISL_19786487	A/mute_swan/Denmark/01506/1.02/2025	2.3.4.4b	Europe / Denmark	2025.162	Cygnus olor
EPI_ISL_15518264	A/pheasant/Finland/12309_21RS3535-4/2021	2.3.4.4b	Europe / Finland	2021.666	Wild bird
EPI_ISL_15518271	A/red_fox/Finland/2891_21RS3535-1/2021	2.3.4.4b	Europe / Finland	2021.833	mammals
EPI_ISL_18321751	A/canada_goose/Finland/8109_23VIR7026-20/2023	2.3.4.4b	Europe / Finland	2023.542	Goose
EPI_ISL_18728100	A/arctic-fox/Finland/677/2023	2.3.4.4b	Europe / Finland	2023.581	mammals
EPI_ISL_18764855	A/blue fox/Finland/UH-004-E1/2023	2.3.4.4b	Europe / Finland	2023.586	mammals
EPI_ISL_18771244	A/white mink/Finland/UH-357-E1/2023	2.3.4.4b	Europe / Finland	2023.792	mammals
EPI_ISL_19409849	A/northern_goshawk/Finland/16414/2023	2.3.4.4b	Europe / Finland	2023.756	Avian
EPI_ISL_2890	A/duck/France/05066b/2005	EA_nonGsGD	Europe / France	2005.000	Duck
EPI_ISL_15044	A/mute swan/France/06303/2006	2.2	Europe / France	2006.000	Cygnus olor
EPI_ISL_31666	A/mute swan/France/070203/2007	2.2	Europe / France	2007.000	Cygnus olor
EPI_ISL_65842	A/duck/France/080036/2008	EA_nonGsGD	Europe / France	2008.001	Duck
EPI_ISL_293983	A/guineafowl/France/160009/2016	EA_nonGsGD	Europe / France	2015.992	Guineafowl
EPI_ISL_293984	A/duck/France/150206/2015	EA_nonGsGD	Europe / France	2015.915	Duck
EPI_ISL_17584741	A/duck/France/21356/2021	2.3.4.4b	Europe / France	2021.995	Duck
EPI_ISL_18445700	A/grey_goose/France/21P013378/2021	2.3.4.4b	Europe / France	2021.910	Avian
EPI_ISL_19135623	A/northern_gannet/France/22P019834/2022	2.3.4.4b	Europe / France	2022.589	Avian
EPI_ISL_19135898	A/gull/France/23P001837/2023	2.3.4.4b	Europe / France	2023.074	Avian
EPI_ISL_19555254	A/goose/France/24P018366/2024	2.3.4.4b	Europe / France	2024.776	Avian
EPI_ISL_12471660	A/pelican/Greece/64_KI_22VIR3126-6/2022	2.3.4.4b	Europe / Greece	2022.186	Other avian
EPI_ISL_309815	A/Chicken/Netherlands/14002541/2014	EA_nonGsGD	Europe / Netherlands / Provincie Flevoland / Swifterbant	2014.151	Chicken
EPI_ISL_328966	A/mallard duck/Netherlands/41/2015	EA_nonGsGD	Europe / Netherlands	2015.704	Anas platyrhynchos
EPI_ISL_711055	A/chicken/Netherlands/20019879-001005/2020	2.3.4.4b	Europe / Netherlands / Provincie Friesland / Achtkarspelen	2020.951	Gallus gallus
EPI_ISL_13360259	A/chicken/Netherlands/21038165-006010/2021	2.3.4.4b	Europe / Netherlands / Provincie Groningen	2021.849	Gallus gallus
EPI_ISL_17583228	A/Fox/Netherlands/EMC7/2022	2.3.4.4b	Europe / Netherlands / Groningen, Westernieland	2022.699	mammals
EPI_ISL_18729427	A/Eurasian Wigeon/Netherlands/6/2023	2.3.4.4b	Europe / Netherlands / Eendenkooi Stolwijk/Haasdrecht	2023.904	Avian
EPI_ISL_19057417	A/red fox/Netherlands/21040099-006_PB2K/2021	2.3.4.4b	Europe / Netherlands / North Brabant	2021.921	mammals
EPI_ISL_19201535	A/lesser black-backed gull/Netherlands/22012469-002/2022	2.3.4.4b	Europe / Netherlands / South Holland	2022.532	Larus fuscus
EPI_ISL_19610546	A/Chicken/Netherlands/24030688-001005/2024	2.3.4.4b	Europe / Netherlands / Procincie Friesland	2024.932	Gallus gallus
EPI_ISL_19744654	A/Red fox/Netherlands/25002494-006/2025	2.3.4.4b	Europe / Netherlands / Provincie Utrecht	2025.090	mammals
EPI_ISL_19744655	A/Chicken/Netherlands/25003344-006010/2025	2.3.4.4b	Europe / Netherlands / Provincie Friesland	2025.129	Gallus gallus
EPI_ISL_8694562	A/mute swan/Croatia/6/2022	2.3.4.4b	Europe / Croatia / Karlovacka Zupanija / Karlovac	2022.014	Cygnus olor
EPI_ISL_11449645	A/Cygnus olor/Croatia/635/2006	2.2	Europe / Croatia / Osjecko-Baranjska Zupanija / Draž	2006.167	Cygnus olor
EPI_ISL_17786288	A/mute swan/Croatia/12/2022	2.3.4.4b	Europe / Croatia / Istarska Zupanija / Novigrad, Antenal	2022.027	Cygnus olor
EPI_ISL_18361460	A/grey heron/Croatia/132-b/2021	2.3.4.4b	Europe / Croatia / Osjecko-Baranjska Zupanija / Kopacki rit (45.606620° 18.801467°)	2021.934	Other avian
EPI_ISL_18956166	A/mute-swan/Croatia/85-1_24VIR670-4/2023	2.3.4.4b	Europe / Croatia	2023.964	Swan
EPI_ISL_19695184	A/swan/Croatia/V-133-24_25VIR117-19/2024	2.3.4.4b	Europe / Croatia	2024.893	Swan
EPI_ISL_11259283	A/fox/Ireland/3866_22VIR2064-1/2022	2.3.4.4b	Europe / Ireland	2022.121	Other mammals
EPI_ISL_11259284	A/goose/Ireland/3869_22VIR2064-2/2022	2.3.4.4b	Europe / Ireland	2022.121	Goose
EPI_ISL_11260218	A/mute_swan/Ireland/037311_22VIR1325-13/2021	2.3.4.4b	Europe / Ireland	2021.973	Other avian
EPI_ISL_19725309	A/greylag-goose/Ireland/PV25-000591_25VIR806-2/2025	2.3.4.4b	Europe / Ireland	2025.025	Goose
EPI_ISL_19725310	A/common-buzzard/Ireland/PV24-036458_25VIR806-4/2024	2.3.4.4b	Europe / Ireland	2024.948	Other avian
EPI_ISL_13245602	A/white-tailed eagle/Iceland/2022AI02104/2021	2.3.4.4b	Europe / Iceland / Westfjords / Kerlingarfjörður	2021.814	Eagle
EPI_ISL_17767511	A/ruddy turnstone/Iceland/2899/2013	EA_nonGsGD	Europe / Iceland	2013.389	Turnstone
EPI_ISL_19704704	A/Black-legged Kittiwake/Iceland/2024AI04836/2023	2.3.4.4b	Europe / Iceland	2023.515	Avian
EPI_ISL_6383	A/mallard/Italy/835/2006	2.2	Europe / Italy	2006.000	Anas platyrhynchos
EPI_ISL_68656	A/avian/Italy/1485/1997	EA_nonGsGD	Europe / Italy	1997.000	Avian
EPI_ISL_141041	A/mallard/Italy/3401/2005	EA_nonGsGD	Europe / Italy	2005.715	Anas platyrhynchos
EPI_ISL_956412	A/greater_white-fronted_goose/Italy/20VIR8073-4/2020	2.3.4.4b	Europe / Italy / Gorizia	2020.893	Goose
EPI_ISL_19201866	A/turkey/Italy/21VIR9117-15/2021	EA_nonGsGD	Europe / Italy	2021.841	Turkey
EPI_ISL_19462779	A/Mallard/Italy/22VIR9646-1/2022	2.3.4.4b	Europe / Italy	2022.748	Duck
EPI_ISL_19462806	A/seagull/Italy/23VIR3057-1/2023	2.3.4.4b	Europe / Italy	2023.159	Gull
EPI_ISL_19722993	A/grey-heron/Italy/25VIR429-2/2024	2.3.4.4b	Europe / Italy / Villa-del-Conte_PD	2024.997	Other avian
EPI_ISL_19723001	A/red-fox/Italy/25VIR819-1/2024	2.3.4.4b	Europe / Italy / Quinzano-DOglio_BS	2024.951	mammals
EPI_ISL_19785718	A/seagull/Italy/25VIR1707-1/2025	2.3.4.4b	Europe / Italy	2025.118	Gull
EPI_ISL_236802	A/chicken/BC/FAV2/2015	2.3.4.4c	North America / Canada	2015.099	Chicken
EPI_ISL_12968823	A/chicken/NL/FAV-0033/2021	2.3.4.4b	North America / Canada / Newfoundland and Labrador	2021.970	Gallus gallus domesticus
EPI_ISL_19710919	A/Chicken/BC/FAV-0387-1/2023	2.3.4.4b	North America / Canada / British Columbia	2023.882	Chicken
EPI_ISL_19787999	A/Canada_Goose/BC/AIVPHL-3104/2022	2.3.4.4b	North America / Canada / British Columbia	2022.764	Avian
EPI_ISL_19792234	A/Chicken/AB/FAV-0354-2/2024	2.3.4.4b	North America / Canada / Alberta	2024.861	Avian
EPI_ISL_19792250	A/Turkey/QC/FAV-0046-1/2025	2.3.4.4b	North America / Canada / Quebec	2025.077	Avian
EPI_ISL_17767104	A/goose/Guangdong/1/1996	0	Asia / China / Guangdong Province	1996.000	Goose
EPI_ISL_138867	A/goose/Guangdong/08/2005	2.3.4	Asia / China	2005.000	Goose
EPI_ISL_19328781	A/goose/Guangdong/1189/2023	2.3.4.4b	Asia / China / Guangdong Province	2023.915	Goose
EPI_ISL_78021	A/goose/Guangdong/72/2004	9	Asia / China / Guangdong Province	2004.000	Goose
EPI_ISL_226074	A/swine/Shandong/SD2/2014	8	Asia / China	2014.838	Swine
EPI_ISL_222486	A/turtle dove/Guangdong/300/2005	2.3.4	Asia / China	2005.833	Avian
EPI_ISL_19004948	A/Bar-headed goose/Qinghai/06-225-2/2022|H5N1|2022-06-18	2.3.4.4b	Asia / China	2022.460	Avian
EPI_ISL_78023	A/great cormorant/Tibet/12/2006	2.2	Asia / China / Tibet Autonomous Region	2006.000	Avian
EPI_ISL_368804	A/chicken/Tibet/XZ1/2012	2.3.2.1c	Asia / China	2012.030	Chicken
EPI_ISL_205856	A/chicken/Yunnan/1/2014	2.3.4.4	Asia / China	2014.110	Chicken
EPI_ISL_116930	A/chicken/Huabei/0513/2007	2.3.2.1	Asia / China	2007.362	Chicken
EPI_ISL_266437	A/chicken/Jiangsu/YB7/2015	2.3.2.1c	Asia / China	2015.159	Chicken
EPI_ISL_4055507	A/CHICKEN/Hunan/2/2011	2.3.2.1a	Asia / China / Hunan Province	2011.000	Chicken
EPI_ISL_4055585	A/CHICKEN/Hunan/100/2010	2.3.2.1c	Asia / China / Hunan Province	2010.000	Chicken
EPI_ISL_169417	A/Chicken/Shandong/J04/2009	7.2	Asia / China / Shandong Province	2009.666	Chicken
EPI_ISL_190702	A/chicken/Jiangsu/927/2013	2.3.2.1c	Asia / China	2013.879	Chicken
EPI_ISL_67379	A/chicken/Jilin/ha/2003	3	Asia / China	2003.000	Chicken
EPI_ISL_68667	A/chicken/Hubei/wm/1997	3	Asia / China	1997.000	Chicken
EPI_ISL_19592785	A/chicken/China/Cangzhou03/2023	2.3.4.4b	Asia / China	2023.989	Chicken
EPI_ISL_206302	A/chicken/Guangxi/S2039/2009	2.3.2.1b	Asia / China	2009.342	Chicken
EPI_ISL_2173	A/Duck/Anyang/AVL-1/2001	3	Asia / China	2001.000	Duck
EPI_ISL_3891	A/duck/Fujian/19/2000	0	Asia / China / Fujian Province	2000.000	Duck
EPI_ISL_206101	A/duck/Hunan/S4020/2008	2.3.2.1	Asia / China	2008.902	Duck
EPI_ISL_18513226	A/duck/Fujian/S1233/2018(H5N1)	2.3.2.1c	Asia / China / Fujian	2018.290	Duck
EPI_ISL_18513229	A/duck/Hunan/SE905/2017(H5N1)	2.3.2.1c	Asia / China / Hunan	2017.142	Duck
EPI_ISL_18458053	A_herring_gull_Latvia_287263_21VIR8325-5_2021	2.3.4.4b	Europe / Latvia	2021.408	Wild birds
EPI_ISL_18509073	A/mute_swan/Latvia/35510-1_23VIR8835-3/2022	2.3.4.4b	Europe / Latvia	2022.036	Swan
EPI_ISL_18509079	A/great_crested_grebe/Latvia/31759_23VIR8835-9/2023	2.3.4.4b	Europe / Latvia	2023.375	Other avian
EPI_ISL_63515	A/goose/Hungary/2823/2/2007	2.2	Europe / Hungary	2007.000	Goose
EPI_ISL_177883	A/mute swan/Hungary/4999/2006	2.2	Europe / Hungary	2006.137	Cygnus olor
EPI_ISL_3135897	A/Turkey/Hungary/16603/2021 (H5N1)	2.3.4.4b	Europe / Hungary / Hajdu-Bihar	2021.279	Meleagris gallopavo
EPI_ISL_19752411	A/goose/Hungary/1871_25VIR1318-8/2024	2.3.4.4b	Europe / Hungary	2024.022	Goose
EPI_ISL_19752412	A/goose/Hungary/2544_25VIR1318-9/2025	2.3.4.4b	Europe / Hungary	2025.027	Goose
EPI_ISL_19693180	A/captive-goose/Macedonia/MKD_G/ZOO_24VIR10980-1/2024	2.3.4.4b	Europe / Macedonia, the former Yogoslav Republic of	2024.787	Goose
EPI_ISL_19769080	A/wild goose/Germany-BY/2025AI01255/2025	2.3.4.4b	Europe / Germany / Bavaria	2025.093	Goose
EPI_ISL_19029376	A/goose/Bavaria/wv196/2023	2.3.4.4b	Europe / Germany / Bavaria / Regierungsbezirk Oberbayern	2023.238	Goose
EPI_ISL_19754034	A/Mute Swan/Germany-SH/2025AI00022/2024	2.3.4.4b	Europe / Germany / Schleswig-Holstein	2024.945	Swan
EPI_ISL_168505	A/swan/Germany/R65/2008	2.2	Europe / Germany	2008.877	Swan
EPI_ISL_19029378	A/Fox/Bavaria/i193/2023	2.3.4.4b	Europe / Germany / Bavaria / Regierungsbezirk Oberbayern	2023.444	Canine
EPI_ISL_17880911	A/Red fox/Germany/51023-124/2023	2.3.4.4b	Europe / Germany / Lower Saxony	2023.107	Canine
EPI_ISL_14571443	A/domestic duck/Germany-SH/AI06221/2021	2.3.4.4b	Europe / Germany / Schleswig-Holstein / Steinburg	2021.827	Duck
EPI_ISL_168486	A/duck/Germany/R751/2006	2.2	Europe / Germany	2006.000	Duck
EPI_ISL_68263	A/wild duck/Bavaria/14/2007	2.2	Europe / Germany / Bavaria	2007.582	Duck
EPI_ISL_74112	A/teal/Germany/Wv632/2005	EA_nonGsGD	Europe / Germany	2005.899	Anas crecca
EPI_ISL_16122152	A/greylag goose/Germany-SH/AI04283/2022	2.3.4.4b	Europe / Germany / Schleswig-Holstein / Stormarn	2022.551	Greylag goose
EPI_ISL_18901606	A/Eurasian_wigeon/Norway/2021-07-3044-2/2021	2.3.4.4b	Europe / Norway / Rogaland Fylke / Klepp / Rogaland	2021.833	Dabbling duck
EPI_ISL_18901645	A/Northern_gannet/Norway/2022-07-2085-1/2022	2.3.4.4b	Europe / Norway / Nordland Fylke / Vestvagoy / Nordland	2022.611	Other avian
EPI_ISL_18933102	A/Chicken/Norway/2024-02-8-40/2024	2.3.4.4b	Europe / Norway / Rogaland Fylke / Lund	2024.131	Gallus gallus
EPI_ISL_18963393	A/Chicken/Norway/2023-07-3049-1/2023	2.3.4.4b	Europe / Norway / Troms Fylke / Tromso	2023.770	Avian
EPI_ISL_19232149	A/Red_Fox/Norway/2022-04-22642-2-4/2022	2.3.4.4b	Europe / Norway / Sogn og Fjordane Fylke / Selje	2022.603	Other mammals
EPI_ISL_19232456	A/Red_fox/Norway/2023-80-49-2/2023	2.3.4.4b	Europe / Norway / Troms Fylke / Tromso	2023.482	Other mammals
EPI_ISL_19781185	A/Peregrine_falcon/Norway/2025-07-177/2025	2.3.4.4b	Europe / Norway / Rogaland Fylke / Eigersund	2025.159	Falco peregrinus
EPI_ISL_20920	A/swan/Poland/467-136V08/2006	2.2	Europe / Poland / Lubusz Voivodeship	2006.186	Cygnus olor
EPI_ISL_27763	A/turkey/Poland/R3249/2007	2.2	Europe / Poland	2007.000	Turkey
EPI_ISL_234408	A/mallard/Poland/141/2015	EA_nonGsGD	Europe / Poland / Pomeranian Voivodeship	2015.901	Anas platyrhynchos
EPI_ISL_18033415	A/domestic_cat/Poland/H319-M/2023	2.3.4.4b	Europe / Poland	2023.000	Felis catus
EPI_ISL_18245816	A/mute_swan/Poland/MB122/2022	2.3.4.4b	Europe / Poland / Warmian-Masurian Voivedeship / Jemiołowo Lake	2022.263	Cygnus olor
EPI_ISL_18458070	A/duck/Poland/H2008_21RS3290-16/2021	2.3.4.4b	Europe / Poland	2021.879	Duck
EPI_ISL_19033563	A/turkey/Poland/H543-NM/2023	2.3.4.4b	Europe / Poland / West Pomeranian Voivodeship	2023.929	Turkey
EPI_ISL_19603554	A/greylag_goose/Poland/MB441NMJ/2024(H5N1)	2.3.4.4b	Europe / Poland / Kuyavian-Pomeranian Voivodeship / Pakosc/inowroclawski	2024.842	Greylag goose
Europe / Portugal / Distrito de Setubal	A/turkey/Lisbon/1/2021	2.3.4.4b	Europe / Portugal / Distrito de Setubal	2021.926	Turkey
Europe / Portugal	A/audouins_gull/Portugal/15333_24VIR7559-1/2024	2.3.4.4b	Europe / Portugal	2024.557	Gull
Europe / Portugal	A/laying-hen/Portugal/02012/25_25VIR1170-5/2025	2.3.4.4b	Europe / Portugal	2025.082	Chicken
EPI_ISL_27788	A/chicken/Romania/2912/05	2.2	Europe / Romania / Judetul Tulcea	2005.000	Chicken
EPI_ISL_29207	A/chicken/Brasov/RO-AI-494/2006	2.2	Europe / Romania / Judetul Brasov / Brasov	2006.000	Chicken
EPI_ISL_63490	A/duck/Romania/TL/nov/2007	2.2	Europe / Romania	2007.834	Duck
EPI_ISL_64481	A/wild goose/Olt/RO-AI-288/2006	2.2	Europe / Romania	2006.000	Goose
EPI_ISL_180791	A/pelican/Romania/12449/2015	2.3.2.1c	Europe / Romania / Sinoie Lake - Island Ceaplaca	2015.230	Other avian
EPI_ISL_11922815	A/swan/Romania/16905_22VIR2749-1/2021	2.3.4.4b	Europe / Romania	2021.934	Swan
EPI_ISL_17165500	A/cygnus_olor/Romania/17142_23VIR1145-1/2022	2.3.4.4b	Europe / Romania	2022.871	Other avian
EPI_ISL_18956177	A/cygnus-olor/Romania/17003_24VIR1002-10/2023	2.3.4.4b	Europe / Romania	2023.986	Cygnus olor
EPI_ISL_19725317	A/whooper-swan/Romania/16057_25VIR1011-6/2024	2.3.4.4b	Europe / Romania	2024.943	Swan
EPI_ISL_19725318	A/whooper-swan/Romania/10165_25VIR1011-7/2025	2.3.4.4b	Europe / Romania	2025.041	Swan
EPI_ISL_10101	A/Cygnus olor/Astrakhan/Ast05-2-8/2005	2.2	Europe / Russian Federation / Astrakhan Oblast	2005.000	Swan
EPI_ISL_32668	A/bean goose/Tyva/10/2009	2.3.2.1c	Europe / Russian Federation / Tyva Republic	2009.471	Anser fabalis
EPI_ISL_63010	A/chicken/Primorje/1/2008	2.3.2.1	Europe / Russian Federation	2008.273	Chicken
EPI_ISL_63440	A/chicken/Domodedovo/MK/2007	2.2	Europe / Russian Federation	2007.037	Chicken
EPI_ISL_64866	A/duck/Novosibirsk/02/05	2.2	Europe / Russian Federation / Novosibirsk Oblast	2005.000	Duck
EPI_ISL_75725	A/Cygnus olor/Caspian Sea/2006	2.2	Europe / Russian Federation	2006.000	Cygnus olor
EPI_ISL_84604	A/grebe/Tyva/2/2010	2.3.2.1c	Europe / Russian Federation	2010.471	Avian
EPI_ISL_9009303	A/chicken/Rostov-on-Don/159-4V/2021	2.3.4.4b	Europe / Russian Federation / Rostov Oblast / Rostov-on-Don	2021.948	Gallus gallus domesticus
EPI_ISL_18074199	A/crow/Khabarovsk/776-56/2022	2.3.4.4b	Europe / Russian Federation / Khabarovsk Krai	2022.285	Wild bird
EPI_ISL_19501014	A/gull/Sakhalin/407-3V/2023	2.3.4.4b	Europe / Russian Federation / Sakhalin Oblast	2023.627	Gull
EPI_ISL_19527334	A/poultry/Sakhalin/436-3/2024	2.3.4.4b	Europe / Russian Federation / Sakhalin Oblast	2024.123	Gallus gallus
EPI_ISL_15688	A/Mergus albellus/Slovakia/Vh212/2006	2.2	Europe / Slovakia / Podunajske Biskupice	2006.129	Other avian
EPI_ISL_17679815	A/chicken/Slovakia/25-swab_23VIR1686-1/2023	2.3.4.4b	Europe / Slovakia	2023.030	Chicken
EPI_ISL_19090731	A/chicken/Slovakia/Vh-436/2024	2.3.4.4b	Europe / Slovakia / Nitriansky Kraj / Zlatna na Ostrove	2024.126	Chicken
EPI_ISL_27794	A/Anas acuta/Slovenia/470/06	2.2	Europe / Slovenia	2006.000	Anas acuta
EPI_ISL_11007533	A/swan/Slovenia/2073_22VIR777-6/2021	2.3.4.4b	Europe / Slovenia	2021.995	Swan
EPI_ISL_11007535	A/swan/Slovenia/13_22VIR777-8/2022	2.3.4.4b	Europe / Slovenia	2022.005	Swan
EPI_ISL_11007536	A/ferret/Slovenia/308MZ_22VIR777-9/2022	2.3.4.4b	Europe / Slovenia	2022.011	Ferret
EPI_ISL_18612233	A/mute_swan/Slovenia/PER1486-23TA_23VIR10323-22/2023	2.3.4.4b	Europe / Slovenia	2023.693	Swan
EPI_ISL_19725308	A/mute-swan/Slovenia/PER2273TA-24_25VIR818-14/2024	2.3.4.4b	Europe / Slovenia	2024.975	Swan
EPI_ISL_19725322	A/red-fox/Slovenia/PER2154PA-2024_25VIR818-11/2024	2.3.4.4b	Europe / Slovenia	2024.923	mammals
EPI_ISL_11259292	A/swan/Spain/4087-1_22VIR2142-1/2021	2.3.4.4b	Europe / Spain	2021.973	Swan
EPI_ISL_16524593	A/Anser_anser/Spain/22VIR12774-41_3803-4/2022	2.3.4.4b	Europe / Spain	2022.795	Other avian
EPI_ISL_18815980	A/griffon vulture/Spain/INRAE-673/2022	2.3.4.4b	Europe / Spain	2022.419	Avian
EPI_ISL_19277007	A/common_crane/Spain/5292-2_24VIR4860-9/2023	2.3.4.4b	Europe / Spain	2023.904	Avian
EPI_ISL_19624123	A/Larus_michaellis/Spain/4105-20_24VIR10678-43/2024	2.3.4.4b	Europe / Spain	2024.806	Gull
EPI_ISL_19686237	A/mink/Spain/22VIR12774-14_3869-3-R/2024	2.3.4.4b	Europe / Spain	2024.314	Other mammals
EPI_ISL_19184037	A/swan/Serbia/19524-21/2021	2.3.4.4b	Europe / Serbia	2021.162	Swan
EPI_ISL_19184045	A/chicken/Serbia/22337-21/2021	2.3.4.4b	Europe / Serbia	2021.329	Chicken
EPI_ISL_19592787	A/Common crane/Serbia/12661/2023	2.3.4.4b	Europe / Serbia	2023.871	Avian
EPI_ISL_12830	A/common pochard/Switzerland/V592/2006	2.2	Europe / Switzerland	2006.000	Other avian
EPI_ISL_69212	A/common pochard/Switzerland/WV4080110/2008	2.2	Europe / Switzerland	2008.134	Duck
EPI_ISL_19310896	A/Larus michahellis/NA/15-0039_21VIR3035_2021/2021	2.3.4.4b	Europe / Switzerland	2021.085	Gull
EPI_ISL_19310912	A/Chroicocephalus ridibundus/Luzern/V0161/2023	2.3.4.4b	Europe / Switzerland / Lucerne	2023.140	Gull
EPI_ISL_19310921	A/Aythya fuligula/Bielersee/V0237/2016	2.3.4.4b	Europe / Switzerland	2016.866	Duck
EPI_ISL_19371737	A/Pelican/Bern/1/2022	2.3.4.4b	Europe / Switzerland / Kanton Bern / Amt Bern / Animal Park Bern	2022.151	Wild birds
EPI_ISL_13245	A/Canada goose/Sweden/V978/06	2.2	Europe / Sweden	2006.238	Goose
EPI_ISL_10894901	A/Whooper Swan/Sweden/SVA211223SZ0332/FB004886/M-2021	2.3.4.4b	Europe / Sweden / Skane Lan	2021.970	Cygnus cygnus
EPI_ISL_14986757	A/Gray lag goose/Sweden/SVA220719SZ0483/FB002374/O-2022	2.3.4.4b	Europe / Sweden / Vastra Gotalands Lan / Uddevalla Kommun	2022.553	Greylag goose
EPI_ISL_19000795	A/Muteswan/Sweden/SVA240221SZ0306/FB000690/H-2024	2.3.4.4b	Europe / Sweden / Kalmar Lan / Kalmar Kommun	2024.126	Cygnus olor
EPI_ISL_19415738	A/Mallard/Sweden/Ot176073/2023	2.3.4.4b	Europe / Sweden / Kalmar Lan / Kalmar Kommun	2023.863	Mallard
EPI_ISL_19791288	A/Canada Goose/Sweden/SVA250307SZ0257/FB000428/H-2025	2.3.4.4b	Europe / Sweden / Kalmar Lan / Morbylanga Kommun / Båtmansvägen, Färjestaden	2025.162	Branta canadensis
EPI_ISL_87144	A/Chicken/Turkey-Batman/09rs2842-109/2007	2.2	Asia / Turkey / Batman	2007.123	Chicken
EPI_ISL_87149	A/Chicken/Turkey-Sakarya/09rs2843-2/2008	2.2	Asia / Turkey / Sakarya	2008.093	Chicken
EPI_ISL_106282	A/chicken/Turkey/Hilvan ist271/2005	2.2	Asia / Turkey	2005.915	Chicken
EPI_ISL_16574544	A/white-fronted_goose/Scotland/173468/2022	2.3.4.4b	Europe / United Kingdom / Scotland	2022.970	Goose
EPI_ISL_103350	A/swan/England/AV380-2326/2008	2.2	Europe / United Kingdom / Dorset	2008.000	Swan
EPI_ISL_13915	A/whooper swan/Scotland/1430/2006	2.2	Europe / United Kingdom / Scotland	2006.244	Cygnus cygnus
EPI_ISL_19699033	A/Mute_Swan/Scotland/002805/2025	2.3.4.4b	Europe / United Kingdom / Scotland	2025.016	Cygnus olor
EPI_ISL_13370627	A/mute_swan/England/000030/2021	2.3.4.4b	Europe / United Kingdom / England	2021.997	Cygnus olor
EPI_ISL_13370521	A/mute_swan/Northern_Ireland/17634/2021	2.3.4.4b	Europe / United Kingdom / Northern Ireland	2021.929	Cygnus olor
EPI_ISL_26001	A/turkey/England/2614/2007	2.2	Europe / United Kingdom	2007.000	Turkey
EPI_ISL_5888	A/turkey/England/50-92/1991	EA_nonGsGD	Europe / United Kingdom	1991.000	Turkey
EPI_ISL_19521531	A/Greylag_Goose/England/141175/2024	2.3.4.4b	Europe / United Kingdom / England	2024.779	Other avian
EPI_ISL_18824086	A/Mute_Swan/England/000027/2023	2.3.4.4b	Europe / United Kingdom / England	2023.995	Other avian
EPI_ISL_16811204	A/Mute_Swan/England/120738/2022	2.3.4.4b	Europe / United Kingdom / England	2022.997	Other avian
EPI_ISL_16904555	A/Red_Fox/Wales/017836/2023	2.3.4.4b	Europe / United Kingdom / Wales	2023.030	Other mammals
EPI_ISL_19783374	A/chicken/Northern-Ireland/25-002180_02-14340_25VIR1797-4/2025	2.3.4.4b	Europe / United Kingdom	2025.148	Chicken
EPI_ISL_18439561	A/chicken/Scotland/119223/2023	2.3.4.4b	Europe / United Kingdom / Scotland	2023.729	Chicken
EPI_ISL_15957872	A/chicken/Scotland/146221/2022	2.3.4.4b	Europe / United Kingdom / Scotland	2022.841	Chicken
EPI_ISL_1122425	A/chicken/England/043315/2020	2.3.4.4b	Europe / United Kingdom / North Yorkshire	2020.954	Chicken
EPI_ISL_205833	A/chicken/Scotland/532/2016	EA_nonGsGD	Europe / United Kingdom / Fife	2016.022	Gallus gallus
EPI_ISL_13486688	A/Barnacle_goose/Scotland/003169/2021	2.3.4.4b	Europe / United Kingdom / Scotland	2021.986	Branta leucopsis
EPI_ISL_19766067	A/duck/Pennsylvania/22-014339-003/2022	2.3.4.4b	North America / United States / Pennsylvania	2022.348	Duck
EPI_ISL_19766192	A/duck/Pennsylvania/23-006269-011/2023	2.3.4.4b	North America / United States / Pennsylvania	2023.145	Duck
EPI_ISL_19776883	A/western gull/USA/035903-001-R2/2024	2.3.4.4b	North America / United States	2024.000	Avian
EPI_ISL_19809517	A/chicken/USA/008459-006/2025	2.3.4.4b	North America / United States	2025.000	Chicken
EPI_ISL_19645061	A/cat/USA/037806-001/2024	2.3.4.4b	North America / United States	2024.000	Feline
EPI_ISL_19645111	A/lynx/USA/037410-001/2024	2.3.4.4b	North America / United States	2024.000	Feline
EPI_ISL_19744912	A/bottlenose dolphin/Florida/24-038155-004/2023	2.3.4.4b	North America / United States / Florida	2023.997	Other mammals
EPI_ISL_19803409	A/dairy cow/Texas/25_000586-013/2024	2.3.4.4b	North America / United States / Texas	2024.967	Dairy cow
EPI_ISL_19808877	A/dairy cow/USA/007549-005/2025	2.3.4.4b	North America / United States	2025.000	Dairy cow
EPI_ISL_19809144	A/bear/USA/008593-001/2025	2.3.4.4b	North America / United States	2025.000	Other mammals
EPI_ISL_17733697	A/goose/Vietnam/HU10-1141/2018	2.3.2.1c	Asia / Vietnam	2018.655	Goose
EPI_ISL_19520629	A/tiger/Vietnam/24AS1717/2024	2.3.2.1c	Asia / Vietnam / Tinh Dong Nai / Vuon Xoai Resort in Tan Cang	2024.754	Feline
EPI_ISL_17768841	A/swallow/Vietnam/NT25/2013	2.3.2.1c	Asia / Vietnam	2013.263	Avian
EPI_ISL_17768749	A/goose/Vietnam/HU10-1141/2018	2.3.2.1c	Asia / Vietnam	2018.655	Avian
EPI_ISL_17768730	A/quail/Vietnam/CVVI-49/2010	1.1.1	Asia / Vietnam	2010.025	Avian
EPI_ISL_12721623	A/Duck/Nighe An/NCVD-50/2007	2.3.4.3	Asia / Vietnam / Tinh Nghe An	2007.000	Avian
EPI_ISL_12700546	A/Duck/Vietnam/Ca Mau/498a/2006	1.1	Asia / Vietnam / Tinh Ca Mau	2006.964	Avian
EPI_ISL_12700528	A/Chicken/Vietnam/Long An/636/2005	1	Asia / Vietnam / Tinh Long An	2005.888	Avian
EPI_ISL_10656511	A/Duck/Vietnam/942A/2004	1	Asia / Vietnam	2005.359	Avian
EPI_ISL_17768785	A/chicken/Vietnam/HU3-800/2015	2.3.2.1c	Asia / Vietnam	2015.619	Chicken
EPI_ISL_19386159	A/duck/Vietnam/HU17-DD99/2024	2.3.4.4b	Asia / Vietnam / Tinh Lang Son	2024.429	Duck
EPI_ISL_19032258	A/duck/Vietnam/Raho7-23S-2874/2023	2.3.2.1c	Asia / Vietnam	2023.608	Duck
EPI_ISL_18437600	A/duck/Vietnam/HN7665/2021	2.3.4.4b	Asia / Vietnam / Thu Do Ha Noi	2021.989	Duck
EPI_ISL_17768845	A/duck/VietNam/TMU029/2009	2.3.4.1	Asia / Vietnam	2009.778	Duck
EPI_ISL_17768835	A/duck/Vietnam/QT1479/2012	2.3.2.1a	Asia / Vietnam	2012.090	Duck
EPI_ISL_17768800	A/muscovy duck/Vietnam/QN-1440/2014	2.3.2.1c	Asia / Vietnam	2014.285	Duck
EPI_ISL_503815	A/duck/Viet Nam/HU12-1587/2019	2.3.2.1c	Asia / Vietnam	2019.995	Anas platyrhynchos
EPI_ISL_17090172	A/duck/Vietnam/HN3656/2017	2.3.2.1c	Asia / Vietnam	2017.186	Cairina moschata
